# Supplementary material for: Comparison of Chromatic and Spectrophotometric Properties of White and Red Wines Produced in Galicia (Northwest Spain) by Applying PCA
Source: Molecules. 2022 Oct 18;27(20):7000. doi: 10.3390/molecules27207000 (PMC9609369; doi:10.3390/molecules27207000)
Supplement: Supplementary file 1 [file molecules-27-07000-s001.zip]

Archive with 1 entries (1 files):
- molecules-1955896-supplementary.pdf
